# Supplementary material for: A neck compression injury criterion incorporating lateral eccentricity
Source: Sci Rep. 2020 Apr 28;10:7114. doi: 10.1038/s41598-020-63974-w (PMC7189232; doi:10.1038/s41598-020-63974-w)
Supplement: Supplementary file 1 — Injury Initiation Example Videos and Annotation. [file 41598_2020_63974_MOESM1_ESM.zip]

Archive with 3 entries (3 files):
- Injury Initiation Examples - Annotation of high-speed video.pdf
- H1005_C6-T1.mp4
- H1010_C5-C7.mp4
